# Supplementary material for: Prehospital Point-Of-Care Lactate Increases the Prognostic Accuracy of National Early Warning Score 2 for Early Risk Stratification of Mortality: Results of a Multicenter, Observational Study
Source: J Clin Med. 2020 Apr 18;9(4):1156. doi: 10.3390/jcm9041156 (PMC7231108; doi:10.3390/jcm9041156)
Supplement: Supplementary file 1 [file jcm-09-01156-s001.zip]

Archive with 1 entries (1 files):
- jcm-765767-supplementary.xlsx
