# Supplementary material for: Prehospital Point-Of-Care Lactate Increases the Prognostic Accuracy of National Early Warning Score 2 for Early Risk Stratification of Mortality: Results of a Multicenter, Observational Study
Source: J Clin Med. 2020 Apr 18;9(4):1156. doi: 10.3390/jcm9041156 (PMC7231108; doi:10.3390/jcm9041156)
Supplement: Supplementary file 1 [file jcm-09-01156-s001.zip › jcm-765767-supplementary.xlsx]

## Sheet: Sheet 1
Lactate (mmol/L)	Mortality at 2day (0=no, 1=yes)	NEWS2-derived risk score	NEWS2 score
2.9	0	1	0
2.4	0	1	0
2.9	0	1	0
3.9	0	1	0
2.1	0	1	0
2.4	0	1	0
2.1	0	1	0
3.2	0	1	0
2.1	0	1	0
2.2	0	1	0
2.6	0	1	0
3	0	1	0
3.2	0	1	0
3.8	0	1	0
2.7	0	1	0
6.8	0	1	0
4.2	0	1	0
1.9	0	1	0
3.8	0	1	0
8.3	1	1	0
2.7	0	1	0
3.2	0	1	0
3.2	0	1	0
4.1	0	1	0
1.6	0	1	0
1.4	0	1	0
2.9	0	1	0
3.3	0	1	0
2.9	0	1	0
1.6	0	1	0
3.8	0	1	0
4.2	0	1	0
2.5	0	1	0
4.2	0	1	0
1.4	0	1	0
1.4	0	1	0
3.2	0	1	0
2.7	0	1	0
2.2	0	1	0
3	0	1	0
3	0	1	0
2.9	0	1	0
2.2	0	1	0
2.4	0	1	0
4.2	0	1	0
3.2	0	1	0
2.4	0	1	0
1.7	0	1	0
1.6	0	1	0
2.3	0	1	0
2.9	0	1	0
6	0	1	0
2.8	0	1	0
2.1	0	1	0
2.9	0	1	0
1.8	0	1	0
3.6	0	1	0
1.9	0	1	0
2.8	0	1	0
3.6	0	1	0
4.5	0	1	0
2.1	0	1	0
3	0	1	0
2.7	0	1	0
1.6	0	1	0
1.8	0	1	0
1.3	0	1	0
2.7	0	1	0
2.4	0	1	0
3.6	0	1	0
3.6	0	1	0
4.1	0	1	0
4.1	0	1	0
1.3	0	1	0
4.4	0	1	0
2.7	0	1	0
2.4	0	1	0
2.3	0	1	0
2	0	1	0
4.9	0	1	0
2.3	0	1	0
5.2	0	1	0
2.2	0	1	0
3.4	0	1	0
2.2	0	1	0
1.3	0	1	0
2.1	0	1	0
3.7	0	1	0
2.1	0	1	0
1.8	0	1	0
1.6	0	1	0
1.9	0	1	0
2.3	0	1	0
5.5	0	1	0
1.1	0	1	0
2.9	0	1	0
4.5	0	1	0
0.9	0	1	0
1.9	0	1	0
3.6	0	1	0
3.3	0	1	0
2.1	0	1	0
2.8	0	1	0
3	0	1	0
2.9	0	1	0
4.5	0	1	0
1.5	0	1	0
1.2	0	1	0
1.2	0	1	0
2.2	0	1	0
1.2	0	1	0
1.2	0	1	0
1.4	0	1	0
2.3	0	1	0
3.7	0	1	0
1.8	0	1	0
1.4	0	1	0
1.8	0	1	0
2.6	0	1	0
6.6	0	1	0
1.5	0	1	0
3	0	1	0
2.1	0	1	0
1.3	0	1	0
1.6	0	1	0
1.3	0	1	0
1.6	0	1	0
2.7	0	1	0
3.3	0	1	0
4.6	0	1	0
2.2	0	1	0
4.2	0	1	0
2.7	0	1	0
1.7	0	1	0
3.2	0	1	0
2.5	0	1	0
2.9	0	1	0
1.5	0	1	0
1.8	0	1	0
2.4	0	1	0
2.7	0	1	0
1.1	0	1	0
2.3	0	1	0
4.8	0	1	0
1.9	0	1	0
3	0	1	0
3.4	0	1	0
3.6	0	1	0
1.9	0	1	0
1.1	0	1	0
3.3	0	1	0
3.3	0	1	0
2.2	0	1	0
2.8	0	1	0
3.9	0	1	0
1	0	1	0
3	0	1	0
1.8	0	1	0
2.9	0	1	0
2.1	0	1	0
3.3	0	1	0
3	0	1	0
1.6	0	1	0
2.2	0	1	0
3.1	0	1	0
3.4	0	1	0
2.5	0	1	0
2.4	0	1	0
2.7	0	1	0
1.2	0	1	0
1.9	0	1	0
3	0	1	0
1.9	0	1	0
2.2	0	1	0
4	0	1	0
1.9	0	1	0
1.7	0	1	0
2.1	0	1	0
2.7	0	1	0
2	0	1	0
2	0	1	0
1.5	0	1	0
2.5	0	1	0
1.2	0	1	0
1.5	0	1	0
2.2	0	1	0
1.3	0	1	0
3.4	0	1	0
2	0	1	0
5.6	0	1	0
2.4	0	1	0
2.1	0	1	0
3.5	0	1	0
2.7	0	1	0
6.6	0	1	0
2.2	0	1	0
3.4	0	1	0
1.1	0	1	0
1.5	0	1	0
1.3	0	1	0
2	0	1	0
2.6	0	1	0
2.9	0	1	0
1.1	0	1	0
10.2	0	1	0
1.8	0	1	0
1.1	0	1	0
6.7	0	1	0
1.9	0	1	0
2.2	0	1	0
1.5	0	1	0
2.1	0	1	0
3.1	0	1	0
2.2	0	1	0
1.1	0	1	0
2.8	0	1	0
3.4	0	1	0
3.1	0	1	0
3.7	0	1	0
3.6	0	1	0
0.9	0	1	0
1.7	0	1	0
5.3	0	1	0
2.9	0	1	0
4.1	0	1	0
2.9	0	1	0
2.7	0	1	0
4.1	0	1	0
3.8	0	1	0
2.4	0	1	0
2.6	0	1	0
2.1	0	1	0
2.2	0	1	0
1.1	0	1	0
2.1	0	1	0
2.7	0	1	0
1.6	0	1	0
1.8	0	1	0
1.8	0	1	0
3.4	0	1	0
2.9	0	1	0
3	0	1	0
2.6	0	1	0
2.5	0	1	0
2.8	0	1	0
2.8	0	1	0
2.1	0	1	0
1.9	0	1	0
1.9	0	1	1
2.3	0	1	1
3.7	0	1	1
3.8	0	1	1
5.4	0	1	1
4.6	0	1	1
3.9	0	1	1
2.1	0	1	1
3.2	0	1	1
5	0	1	1
10.1	0	1	1
1.5	0	1	1
1.6	0	1	1
4.3	0	1	1
2.9	0	1	1
1.9	0	1	1
2.4	0	1	1
1.9	0	1	1
8.8	0	1	1
2.1	0	1	1
1.7	0	1	1
5.6	0	1	1
2.6	0	1	1
1.5	0	1	1
4.4	0	1	1
2.9	0	1	1
3.1	0	1	1
3.2	0	1	1
9.3	0	1	1
5.2	0	1	1
1.6	0	1	1
3.8	0	1	1
2.9	0	1	1
4.2	0	1	1
3	0	1	1
2	0	1	1
3.6	0	1	1
1.8	0	1	1
3	0	1	1
2.9	0	1	1
4.1	0	1	1
2.6	0	1	1
1.9	0	1	1
3.8	0	1	1
2.7	0	1	1
2.2	0	1	1
2	0	1	1
4.5	0	1	1
2.7	0	1	1
1	0	1	1
4.2	0	1	1
3.3	0	1	1
3.8	0	1	1
8	0	1	1
2.2	0	1	1
5.7	0	1	1
1.8	0	1	1
1.1	0	1	1
2.9	0	1	1
2.5	0	1	1
2.7	0	1	1
4.4	0	1	1
3.6	0	1	1
1.6	0	1	1
1.4	0	1	1
4.3	0	1	1
1.9	0	1	1
1.3	0	1	1
2.6	0	1	1
4.5	0	1	1
1.5	0	1	1
2.9	0	1	1
3.2	0	1	1
3.2	0	1	1
3.2	0	1	1
1.8	0	1	1
2.7	0	1	1
1.2	0	1	1
7.8	0	1	1
1.9	0	1	1
2.9	0	1	1
2.4	0	1	1
2.6	0	1	1
1.9	0	1	1
4.1	0	1	1
1.4	0	1	1
1.8	0	1	1
2	0	1	1
1.1	0	1	1
3.6	0	1	1
2.4	0	1	1
2.9	0	1	1
2.1	0	1	1
1.3	0	1	1
2.3	0	1	1
2.3	0	1	1
1.2	0	1	1
9	0	1	1
1.7	0	1	1
0.9	0	1	1
0.9	0	1	1
2.3	0	1	1
1.7	0	1	1
1.6	0	1	1
2.9	0	1	1
1.1	0	1	1
3.4	0	1	1
1.9	0	1	1
2	0	1	1
3.3	0	1	1
1.1	0	1	1
1.8	0	1	1
0.9	0	1	1
2.3	0	1	1
2.1	0	1	1
2.4	0	1	1
0.9	0	1	1
2.6	0	1	1
8.9	0	1	1
1.4	0	1	1
2.6	0	1	1
1.2	0	1	1
2.9	0	1	1
2.9	0	1	1
2.3	0	1	1
3.2	0	1	1
1.3	0	1	1
1.3	0	1	1
0.9	0	1	1
2.9	0	1	1
4.7	0	1	1
3.1	0	1	1
1.9	0	1	1
1.4	0	1	1
1.4	0	1	1
2.1	0	1	1
1.5	0	1	1
1.7	0	1	1
4.3	0	1	1
1.5	0	1	1
4.9	0	1	1
4.1	0	1	1
1.9	0	1	1
1.4	0	1	1
6.1	0	1	1
1.4	0	1	1
1.9	0	1	1
1.1	0	1	1
1.6	0	1	1
1.4	0	1	1
1.6	0	1	1
3.1	0	1	1
1.4	0	1	1
1.1	0	1	1
8.4	0	1	1
1.8	0	1	1
2.4	0	1	1
0.9	0	1	1
1.9	0	1	1
1.3	0	1	1
1.7	0	1	1
1.2	0	1	1
3.1	0	1	1
1.1	0	1	1
1.5	0	1	1
2.2	0	1	1
2.6	0	1	1
1.8	0	1	1
3.2	0	1	1
2.5	0	1	1
2.4	0	1	1
2.6	0	1	1
6.3	0	1	1
3.1	0	1	1
2.4	0	1	1
2.4	0	1	1
1.5	0	1	1
2	0	1	1
14	0	1	1
1.5	0	1	1
3.4	0	1	1
3.8	0	1	1
2.9	0	1	1
4.6	0	1	1
2.9	0	1	1
3.4	0	1	1
4.9	0	1	1
7.4	0	1	1
4.3	0	1	1
1.2	0	1	1
2	0	1	1
2.4	0	1	1
6.2	0	1	1
2.1	0	1	1
2.8	0	1	1
1.5	0	1	1
3.6	0	1	1
4.1	0	1	1
11.4	0	1	1
2.9	0	1	1
3.2	0	1	1
4.1	0	1	1
2.5	0	1	1
1.5	0	1	1
1.2	0	1	1
2.2	0	1	1
3.2	0	1	1
1.3	0	1	1
2.6	0	1	1
4.3	0	1	1
3.6	0	1	1
1.6	0	1	1
1.8	0	1	1
2.1	0	1	1
2.4	0	1	1
3.4	0	1	1
2.1	0	1	1
4.3	0	1	1
1.4	0	1	1
1.4	0	1	1
1.9	0	1	1
1.3	0	1	1
0.9	0	1	1
2.9	0	1	1
2.8	0	1	1
3.1	0	1	1
1.8	0	1	1
3.3	0	1	1
2.8	0	1	1
13.4	0	1	1
2.7	0	1	1
1.6	0	1	1
2.9	0	1	1
3.8	0	1	1
2.5	0	1	1
4.9	0	1	1
2.5	0	1	1
4.9	0	1	1
2.4	0	1	1
1.2	0	1	1
2.4	0	1	1
8.3	0	1	1
2.7	0	1	1
2.9	0	1	1
1.9	0	1	1
2	0	1	1
3.2	0	1	1
1.3	0	1	1
2.6	0	1	1
3.3	0	1	1
1.5	0	1	1
2.2	0	1	1
2	0	1	1
2.3	0	1	1
5.7	0	1	1
2	0	1	1
2.2	0	1	1
3.3	0	1	1
1.5	0	1	1
2.2	0	1	1
2	0	1	1
2.3	0	1	1
5.7	0	1	1
2	0	1	1
2.2	0	1	1
1.9	0	1	1
2.9	0	1	1
1.5	0	1	1
3.8	0	1	1
1.7	0	1	1
1.2	0	1	1
1.5	0	1	1
1.5	0	1	1
1.5	0	1	1
2.6	0	1	1
2.1	0	1	1
2.1	0	1	1
2	0	1	1
2.7	0	1	1
1	0	1	1
2.4	0	1	1
1.8	0	1	1
2.7	0	1	1
2.3	0	1	1
1.3	0	1	1
3.6	0	1	1
3.8	0	1	1
3.3	0	1	1
2.1	0	1	1
1.9	0	1	1
2.3	0	1	1
1.5	0	1	1
2.7	0	1	1
1.2	0	1	1
1.2	0	1	1
1.5	0	1	1
1.8	0	1	1
0.9	0	1	1
3.1	0	1	1
1.7	0	1	1
2.7	0	1	1
1.9	0	1	1
2.3	0	1	1
1.9	0	1	1
2	0	1	1
1.5	0	1	1
1.1	0	1	1
1.9	0	1	1
2.5	0	1	1
1.6	0	1	1
3.2	0	1	1
2.4	0	1	1
2.8	0	1	1
1.1	0	1	1
1.3	0	1	1
2.6	0	1	1
0.9	0	1	1
2	0	1	1
1.4	0	1	1
1.4	0	1	1
2.4	0	1	1
8.3	0	1	1
2.7	0	1	1
1.2	0	1	1
2.6	0	1	1
1.1	0	1	1
3.2	0	1	1
1.6	0	1	1
1.1	0	1	1
1.1	0	1	1
2.1	0	1	1
2	0	1	1
4.8	0	1	1
3.7	0	1	1
1.1	0	1	1
1.4	0	1	1
0.9	0	1	1
1.5	0	1	1
1.8	0	1	1
1.7	0	1	1
3	0	1	1
2.9	0	1	1
2.1	0	1	1
3.9	0	1	1
6.6	0	1	1
1.6	0	1	1
3.9	0	1	1
1.8	0	1	1
1.9	0	1	1
3.2	0	1	1
1.4	0	1	1
1.8	0	1	1
3.8	0	1	1
2.5	0	1	1
2	0	1	1
2.7	0	1	1
1.7	0	1	1
3.3	0	1	1
1.5	0	1	1
2	0	1	1
3.5	0	1	1
2.1	0	1	1
2	0	1	1
2.5	0	1	1
1.9	0	1	1
1.1	0	1	1
1.4	0	1	1
2.3	0	1	1
5.5	0	1	1
1.6	0	1	1
2.9	0	1	1
2	0	1	1
2.7	0	1	1
1.6	0	1	1
2.2	0	1	1
0.9	0	1	1
3.6	0	1	1
2.4	0	1	1
3.3	0	1	1
3.4	0	1	1
2.7	0	1	1
1.1	0	1	1
1.8	0	1	1
2.1	0	1	1
2.3	0	1	1
2.1	0	1	1
4.4	0	1	1
2.4	0	1	1
18.9	0	1	1
13.8	0	1	1
2.3	0	1	1
2.3	0	1	1
3.4	0	1	1
3.2	0	1	1
1.5	0	1	1
2.2	0	1	1
0.9	0	1	1
3.1	0	1	1
1.8	0	1	1
2	0	1	1
1.8	0	1	1
1.7	0	1	1
2.5	0	1	1
2.3	0	1	1
2.3	0	1	1
2.4	0	1	1
1.7	0	1	1
1.1	0	1	1
1.1	0	1	1
2.8	0	1	1
1.4	0	1	1
1.5	0	1	1
1.4	0	1	1
2.2	0	1	1
1.3	0	1	1
1.1	0	1	1
1.1	0	1	1
2.4	0	1	1
1.5	0	1	1
1.2	0	1	1
1.7	0	1	1
2.2	0	1	1
1.7	0	1	1
1.8	0	1	1
4.5	0	1	1
1.8	0	1	1
1.9	0	1	1
2.4	0	1	1
2.5	0	1	1
2.1	0	1	1
1.6	0	1	1
0.9	0	1	1
1.9	0	1	1
1.7	0	1	1
2.9	0	1	1
2.1	0	1	1
2	0	1	1
4.5	0	1	1
1.9	0	1	1
1.8	0	1	1
0.9	0	1	1
1.9	0	1	1
3	0	1	1
3.3	0	1	1
1.1	0	1	1
2.5	0	1	1
0.9	0	1	1
3.6	0	1	1
0.9	0	1	1
4	1	1	1
1.2	0	1	1
2.4	0	1	1
2.1	0	1	1
2.2	0	1	1
4.1	0	1	1
2.9	0	1	1
3.7	0	1	1
6.2	0	1	1
2.6	0	1	1
2.8	0	1	1
6.5	0	1	1
2.2	0	1	1
4.5	0	1	1
1.8	0	1	1
5.8	0	1	1
2.8	0	1	1
10.9	0	1	1
1.9	0	1	1
2.2	0	1	1
1.2	0	1	1
2	0	1	1
6.7	0	1	1
2.1	0	1	1
1.6	0	1	1
3.5	0	1	1
3.3	0	1	1
3.8	0	1	1
4.1	0	1	1
2.4	0	1	1
2.3	0	1	1
3.6	0	1	1
2.1	0	1	1
3.1	0	1	1
1.2	0	1	1
1.3	0	1	1
4.5	0	1	1
1.6	0	1	1
1.7	0	1	2
3.6	0	1	2
2.5	0	1	2
4.3	0	1	2
2.9	0	1	2
4.8	0	1	2
2.1	0	1	2
1.8	0	1	2
4.3	0	1	2
5.7	0	1	2
1.1	0	1	2
3.3	0	1	2
1.9	0	1	2
1.1	0	1	2
2.9	0	1	2
3	0	1	2
1.5	0	1	2
0.9	0	1	2
2.4	0	1	2
1.3	0	1	2
2.4	0	1	2
1.6	0	1	2
3.4	0	1	2
7	0	1	2
1.5	0	1	2
2.6	0	1	2
2.4	0	1	2
0.9	0	1	2
2.5	0	1	2
0.9	0	1	2
3.8	0	1	2
6.3	0	1	2
1.6	0	1	2
5.1	0	1	2
1.4	0	1	2
3.3	0	1	2
3.1	0	1	2
4.9	0	1	2
4.3	0	1	2
2.8	0	1	2
4.1	0	1	2
5.7	0	1	2
1.5	0	1	2
4.4	0	1	2
2.1	0	1	2
1.7	0	1	2
2.8	0	1	2
9.4	0	1	2
2.9	0	1	2
2.7	0	1	2
1.7	0	1	2
3.4	0	1	2
1.4	0	1	2
3.3	0	1	2
1.3	0	1	2
3.2	0	1	2
3.8	0	1	2
3.3	0	1	2
6.5	0	1	2
4.1	0	1	2
1.2	0	1	2
4.3	0	1	2
1.8	0	1	2
2.4	0	1	2
3.6	0	1	2
1.8	0	1	2
2.4	0	1	2
2.4	0	1	2
4.9	0	1	2
1.1	0	1	2
1.6	0	1	2
3	0	1	2
1.3	0	1	2
1.7	0	1	2
3.2	0	1	2
1.9	0	1	2
1.1	0	1	2
3.1	0	1	2
1.1	0	1	2
3.5	0	1	2
1.3	0	1	2
6.8	0	1	2
3.6	0	1	2
7.3	0	1	2
4.9	0	1	2
1.9	0	1	2
3.9	0	1	2
1.7	0	1	2
2.4	0	1	2
1.1	0	1	2
2.5	0	1	2
2.4	0	1	2
1.5	0	1	2
2.8	0	1	2
2.3	0	1	2
2.3	0	1	2
2.1	0	1	2
1.4	0	1	2
3.6	0	1	2
1.3	0	1	2
2.9	0	1	2
3.7	0	1	2
3.1	0	1	2
2.9	0	1	2
1.9	0	1	2
2.6	0	1	2
2	0	1	2
1.5	0	1	2
2.1	0	1	2
1.1	0	1	2
1.2	0	1	2
1.9	0	1	2
1.1	0	1	2
3.1	0	1	2
1.4	0	1	2
1.4	0	1	2
1.4	0	1	2
2.8	0	1	2
0.9	0	1	2
2.2	0	1	2
2.6	0	1	2
3.4	0	1	2
3.4	0	1	2
4.9	0	1	2
0.9	0	1	2
5	0	1	2
1.7	0	1	2
2.3	0	1	2
2.3	0	1	2
2.7	0	1	2
3.3	0	1	2
4.8	0	1	2
12.1	0	1	2
6	0	1	2
1.1	0	1	2
4	0	1	2
2.9	0	1	2
1.5	0	1	2
2.3	0	1	2
4.5	1	1	2
1.8	0	1	2
4.5	0	1	2
1.5	0	1	2
2.3	0	1	2
3.2	0	1	2
2.1	0	1	2
1.2	0	1	2
4.9	0	1	2
7.6	0	1	2
2.3	0	1	2
2.3	0	1	2
2.4	0	1	2
3.3	0	1	2
1.1	0	1	2
1.7	0	1	2
1.8	0	1	2
1.4	0	1	2
4.1	0	1	2
1.1	0	1	2
2.8	0	1	2
1.5	0	1	2
3.8	0	1	2
4	0	1	2
2.6	0	1	2
7.3	0	1	2
2.4	0	1	2
2.3	0	1	2
2.6	0	1	2
6.2	0	1	2
3.9	0	1	2
2.5	0	1	2
2.6	0	1	2
4.9	0	1	2
6.6	0	1	2
2.3	0	1	2
2.3	0	1	2
2.7	0	1	2
2.1	0	1	2
2.3	0	1	2
2.7	0	1	2
2.1	0	1	2
1.8	0	1	2
2.9	0	1	2
3.5	0	1	2
2.4	0	1	2
3.7	0	1	2
2.6	0	1	2
4.3	0	1	2
8.7	0	1	2
1.5	0	1	2
1.2	0	1	2
3.5	0	1	2
1.5	0	1	2
4.1	0	1	2
2	0	1	2
1.3	0	1	2
7	0	1	2
7.1	0	1	2
1.7	0	1	2
1.1	0	1	2
1.1	0	1	2
2	0	1	2
1.9	0	1	2
2.1	0	1	2
2.8	0	1	2
2.3	0	1	2
1.1	0	1	2
1.1	0	1	2
2.7	0	1	2
2.4	0	1	2
2.1	0	1	2
2.9	0	1	2
4.5	0	1	2
2	0	1	2
1.5	0	1	2
3.1	0	1	2
2.1	0	1	2
2.9	0	1	2
1.1	0	1	2
2	0	1	2
1.5	0	1	2
2.3	0	1	2
2.8	0	1	2
13.2	0	1	2
1.1	0	1	2
2.4	0	1	2
4.1	0	1	2
3.6	0	1	2
7.8	0	1	2
1.4	0	1	2
3.5	0	1	2
8.4	0	1	2
1.4	0	1	2
1.6	0	1	2
1.7	0	1	2
2.2	0	1	2
1	0	1	2
0.9	0	1	2
1	0	1	2
0.9	0	1	2
1.3	0	1	2
7.3	0	1	2
2.4	0	1	2
2.3	0	1	2
2.6	0	1	2
3.5	0	1	2
1.7	0	1	2
2.3	0	1	2
2.6	0	1	2
2.9	0	1	2
2.9	0	1	2
1.6	0	1	2
3.3	0	1	2
2.9	0	1	2
3.5	0	1	2
3.3	0	1	2
2.1	0	1	2
1.3	0	1	2
3.6	0	1	2
3	0	1	2
2	0	1	2
1.4	0	1	2
10	0	1	2
4.5	0	1	2
3.1	0	1	2
2.3	0	1	2
2.4	0	1	2
2.3	0	1	2
2.4	0	1	2
1.3	0	1	2
1.8	0	1	2
2.1	0	1	2
1.1	0	1	2
3.5	0	1	2
2.4	0	1	2
2.2	0	1	2
2.1	0	1	2
3	0	1	2
4	0	1	2
2.4	0	1	2
1.6	0	1	2
2.2	0	1	2
2.7	0	1	2
2.1	0	1	2
1.7	0	1	2
1.8	0	1	2
14.2	0	1	2
3.6	0	1	2
1.3	0	1	2
4.5	0	1	2
2.9	0	1	2
0.9	0	1	2
2.6	0	1	2
2.7	0	1	2
2.4	0	1	2
2.7	0	1	2
2.7	0	1	2
3.5	0	1	2
3.7	0	1	2
2	0	1	2
8.7	0	1	2
5.3	0	1	2
2.7	0	1	2
1.6	0	1	2
1.5	0	1	2
1.8	0	1	2
1.5	0	1	2
4.2	0	1	2
2.3	0	1	2
1.4	0	1	2
2.4	0	1	2
1.6	0	1	2
6.8	0	1	2
2.1	0	1	2
2.3	0	1	2
3.2	0	1	2
3.1	0	1	2
2.1	0	1	2
1.4	0	1	2
6.5	0	1	2
1.8	0	1	2
1.8	0	1	2
2.3	0	1	2
1.7	0	1	2
2.5	0	1	2
1.5	0	1	2
2.5	0	1	2
8.1	0	1	2
4.3	1	1	2
1.8	0	1	2
2.5	0	1	2
1.8	0	1	2
1.9	0	1	2
1.9	0	1	2
4.1	0	1	2
1.3	0	1	2
2.1	0	1	2
1.6	0	1	2
2.6	0	1	2
2.5	0	1	2
0.9	0	1	2
1.6	0	1	2
3.9	0	1	2
2.5	0	1	2
1.1	0	1	2
1.1	0	1	2
3	0	1	2
2.1	0	1	2
1.2	0	1	2
2.4	0	1	2
5	0	1	2
2.8	0	1	2
1.8	0	1	2
1.8	0	1	2
2.5	0	1	2
3.2	0	1	2
1.8	0	1	2
1.6	0	1	2
6.2	0	1	2
7.3	0	1	2
6.1	0	1	2
1.6	0	1	2
5	0	1	2
3.3	0	1	2
2.5	0	1	2
3.1	0	1	2
10.2	0	1	2
2.4	0	1	2
2.6	0	1	2
2.3	0	1	2
4.3	0	2	2
4.3	1	1	3
4	0	1	3
3.1	0	1	3
2.5	0	1	3
2.9	0	1	3
4.3	0	1	3
2.1	0	1	3
4.1	0	1	3
1.3	0	1	3
1.3	0	1	3
1.5	0	1	3
6.9	0	1	3
2.1	0	1	3
4.7	0	1	3
4.3	0	1	3
1.2	0	1	3
5.2	0	1	3
2.4	0	1	3
2.4	0	1	3
3.8	0	1	3
1.7	0	1	3
1.9	0	1	3
1.7	0	1	3
2.4	0	1	3
3.4	0	1	3
1	0	1	3
1.5	0	1	3
3.1	0	1	3
1.8	0	1	3
4.3	0	1	3
3	0	1	3
4.7	0	1	3
7.4	0	1	3
2	0	1	3
0.9	0	1	3
5.6	0	1	3
13.3	0	1	3
14.2	0	1	3
2.5	0	1	3
1.1	0	1	3
4.3	0	1	3
2.3	0	1	3
0.9	0	1	3
3.6	0	1	3
2.4	0	1	3
0.9	0	1	3
2.5	0	1	3
1.4	0	1	3
4.8	0	1	3
1.1	0	1	3
2	0	1	3
1.9	0	1	3
3.9	0	1	3
2.6	0	1	3
3.3	0	1	3
0.9	0	1	3
4.3	0	1	3
1.1	0	1	3
3.1	0	1	3
3.6	0	1	3
3.7	0	1	3
2.7	0	1	3
2.7	0	1	3
2	0	1	3
4.4	0	1	3
2.1	0	1	3
2.9	0	1	3
3.7	0	1	3
15.9	0	1	3
4.8	0	1	3
3.7	0	1	3
4.4	0	1	3
2	0	1	3
2.6	0	1	3
2.6	0	1	3
1.2	0	1	3
3.6	0	1	3
4.9	0	1	3
4.9	1	1	3
1.8	0	1	3
2.5	0	1	3
3.8	0	1	3
1.9	0	1	3
2	0	1	3
12.5	0	1	3
2.9	0	1	3
2.9	0	1	3
3	0	1	3
2.4	0	1	3
3.6	0	1	3
4.6	0	1	3
4.5	0	1	3
2.6	0	1	3
2.3	0	1	3
1	0	1	3
2.3	0	1	3
1	0	1	3
1.2	0	1	3
2	0	1	3
2.5	0	1	3
2	0	1	3
2.4	0	1	3
1.7	0	1	3
3.3	0	1	3
1.9	0	1	3
3.2	0	1	3
2.4	0	1	3
3.1	0	1	3
1.9	0	1	3
3.1	0	1	3
1.6	0	1	3
4.1	0	1	3
2.6	0	1	3
1	0	1	3
1.9	0	1	3
2.4	0	1	3
2.1	0	1	3
2.9	0	1	3
4.5	0	1	3
2.8	0	1	3
1.8	0	1	3
1.9	0	1	3
1.1	0	1	3
5.8	1	1	3
3.2	0	1	3
2.5	0	1	3
2	0	1	3
3.2	0	1	3
2.3	0	1	3
2.8	0	1	3
1.5	0	1	3
19.3	0	1	3
1.8	0	1	3
3.6	0	1	3
9.3	0	1	3
4	0	1	3
1.5	0	1	3
1.5	0	1	3
4.6	0	1	3
2.6	0	1	3
1.5	0	1	3
3	0	1	3
1.1	0	1	3
3	0	1	3
2.4	0	1	3
1.5	0	1	3
4	0	1	3
3.2	0	1	3
1.2	0	1	3
1.7	0	1	3
2.7	0	1	3
3.9	0	1	3
1.9	0	1	3
2.3	0	1	3
1.5	0	1	3
2.9	0	1	3
2.6	0	1	3
1.7	0	1	3
5	0	1	3
1.4	0	1	3
2.1	0	1	3
2.5	0	1	3
2.9	0	1	3
2.3	0	1	3
3.6	0	1	3
3.3	0	1	3
2.9	0	1	3
1.9	0	1	3
4.3	0	1	3
1.1	0	1	3
3.9	0	1	3
2.1	0	1	3
1.5	0	1	3
1.3	0	1	3
1.7	0	1	3
1.8	0	1	3
6.7	0	1	3
2.2	0	1	3
2.6	0	1	3
3.1	0	1	3
2.6	0	1	3
6	0	1	3
3.5	0	1	3
6.4	0	2	3
1.7	0	2	3
3	0	2	3
2	0	2	3
1.7	0	2	3
4.3	0	2	3
4	0	2	3
0.9	0	2	3
2.7	0	2	3
4.1	0	2	3
3.9	0	2	3
6.8	0	2	3
4.3	0	2	3
1.9	0	2	3
3.1	0	2	3
2.6	0	2	3
0.9	0	2	3
2.5	0	2	3
3.5	0	2	3
9.1	0	2	3
2	0	2	3
3.2	0	2	3
4.4	0	2	3
3.4	0	2	3
3.5	0	2	3
2.9	0	2	3
3.8	0	2	3
2.6	0	2	3
0.9	0	2	3
2.1	0	2	3
1.9	0	2	3
5.5	0	2	3
2.9	0	2	3
3.3	0	2	3
1.2	0	2	3
3.3	0	2	3
6.9	0	2	3
3.3	0	2	3
4.8	0	2	3
0.9	0	2	3
2.1	0	2	3
4.5	0	2	3
4.3	0	2	3
1.3	0	2	3
3.4	0	2	3
3.9	0	2	3
3.3	0	2	3
2.3	0	2	3
2.8	0	2	3
3.6	0	2	3
2.4	0	2	3
3.4	0	2	3
1.7	0	2	3
4.8	0	2	3
4.6	0	2	3
3.5	0	2	3
1.9	0	2	3
2.3	0	2	3
3.1	0	2	3
2.3	0	2	3
2.7	0	2	3
4.9	1	2	3
2.1	0	2	3
3.8	0	2	3
3.9	0	2	3
1.9	0	2	3
3.1	0	2	3
4.8	0	2	3
4.7	0	2	3
2.8	0	2	3
2.5	0	2	3
1.4	0	2	3
1.2	0	2	3
1.7	0	2	3
1.1	0	2	3
0.9	0	2	3
2.1	0	2	3
2.8	0	2	3
1.9	0	2	3
4	0	2	3
4	0	2	3
5.5	0	2	3
2.8	0	2	3
1.7	0	2	3
1.7	0	2	3
2.8	0	2	3
1.4	0	2	3
4.1	0	2	3
3.1	0	2	3
3.5	0	2	3
10.8	0	2	3
0.9	0	2	3
3.8	0	2	3
1.5	0	2	3
1.9	0	2	3
1.5	0	2	3
3.8	0	2	3
1.3	0	2	3
9.7	0	2	3
2.9	0	2	3
3.5	0	2	3
2	0	2	3
2.9	0	2	3
6.4	0	2	3
4.6	0	2	3
1.5	0	2	3
1.9	0	2	3
2.9	0	2	3
4.7	0	2	3
3.6	0	2	3
3.6	0	2	3
3.6	0	2	3
1.1	0	2	3
2	0	2	3
8.1	0	2	3
10.1	0	2	3
3.3	0	2	3
3.2	0	2	3
2.3	0	2	3
2.8	0	2	3
1.2	0	2	3
2.9	0	2	3
6.8	0	2	3
2.5	0	2	3
2.4	0	2	3
3.5	0	2	3
3.6	0	2	3
3.6	0	2	3
2.3	0	2	3
3.8	0	2	3
1.3	0	2	3
2.5	0	2	3
3.6	0	2	3
4.2	0	2	3
3.3	0	2	3
2.9	0	2	3
1.5	0	2	3
2.1	0	2	3
2.9	0	2	3
3.3	0	1	4
2.3	0	1	4
2.2	0	1	4
3.6	0	1	4
3.9	0	1	4
5	0	1	4
4.8	0	1	4
2.8	0	1	4
1.5	0	1	4
2.5	0	1	4
3.6	0	1	4
3.6	0	1	4
3.6	0	1	4
3.3	0	1	4
2.5	0	1	4
3.1	0	1	4
2.8	0	1	4
2.8	0	1	4
0.9	0	1	4
1.7	0	1	4
1.4	0	1	4
2.9	0	1	4
2.3	0	1	4
2.4	0	1	4
1.8	0	1	4
2.4	0	1	4
3.5	0	1	4
5	0	1	4
1.9	0	1	4
1.6	0	1	4
1.9	0	1	4
1.9	0	1	4
1.8	0	1	4
1.4	0	1	4
5.9	0	1	4
2.5	0	1	4
0.9	0	1	4
2.4	0	1	4
4.7	0	1	4
1.1	0	1	4
7.7	0	1	4
1.8	0	1	4
3.6	0	1	4
1.5	0	1	4
1.5	0	1	4
1.9	0	1	4
3.8	0	1	4
2.9	0	1	4
1.9	0	1	4
4.3	0	1	4
2.2	0	1	4
3	0	1	4
1.5	0	1	4
1.7	0	1	4
3.9	0	1	4
1.8	0	1	4
3.2	0	1	4
2.3	0	1	4
3.8	0	1	4
2.8	0	1	4
2.9	0	1	4
3.5	0	1	4
1.7	0	1	4
6.4	0	1	4
4.6	0	1	4
3.2	0	1	4
3.2	0	1	4
4	0	1	4
1	0	1	4
3.3	0	1	4
6.7	0	1	4
2.7	0	1	4
3.8	0	1	4
0.9	0	1	4
2.3	0	1	4
2.3	0	1	4
2.6	0	1	4
1.9	0	1	4
5.6	0	1	4
0.9	0	1	4
2.4	0	1	4
3.6	0	1	4
1.7	0	1	4
2.1	0	1	4
1.2	0	1	4
3.6	0	1	4
1.8	0	1	4
1.5	0	1	4
3.5	0	1	4
2.6	0	1	4
4.6	0	1	4
1.7	0	1	4
3.1	0	1	4
1.8	0	1	4
2.1	0	1	4
3.4	0	1	4
3.4	0	1	4
3.9	0	1	4
3.8	0	1	4
2.9	0	1	4
1.6	0	1	4
2.4	0	1	4
2.4	0	1	4
2.2	0	1	4
2.9	0	1	4
2.5	0	1	4
0.9	0	1	4
7.6	0	1	4
2.3	0	1	4
3.7	0	1	4
4.3	0	1	4
5.7	0	1	4
5.2	0	1	4
4.5	0	1	4
2.5	0	1	4
1.3	0	1	4
3.9	0	1	4
5.8	0	1	4
4.8	0	1	4
8.4	0	1	4
3.8	0	1	4
6.3	0	1	4
1.8	0	1	4
5	0	1	4
0.9	0	1	4
1.9	0	1	4
2.5	0	1	4
2.6	0	1	4
3.3	0	1	4
1.3	0	1	4
1.6	0	1	4
2.3	0	1	4
1.6	0	1	4
1.6	0	1	4
2.8	0	1	4
4.1	0	1	4
10.4	0	1	4
2.9	0	1	4
2.2	0	1	4
4.9	0	1	4
3.3	0	1	4
2.7	0	1	4
1.7	0	1	4
4	0	1	4
1.8	0	1	4
12.7	0	1	4
4.1	0	1	4
2.5	0	1	4
2.7	0	1	4
1.5	0	1	4
4.3	0	1	4
1.9	0	1	4
8.3	0	1	4
2.2	0	1	4
2.5	0	1	4
3.8	0	1	4
11.6	0	1	4
2.4	0	1	4
8.2	0	1	4
2.7	0	1	4
2.4	0	1	4
3.3	0	1	4
4.5	0	1	4
3.8	0	1	4
2.1	0	1	4
1.5	0	1	4
5.7	0	1	4
2.3	0	1	4
5.4	0	1	4
2	0	1	4
3.4	0	1	4
1.7	0	1	4
1.6	0	1	4
3.7	0	1	4
10.2	0	1	4
2.5	0	1	4
3.4	0	1	4
2.4	0	1	4
6	0	1	4
4.1	0	1	4
3.6	0	1	4
12.2	0	1	4
3.6	0	1	4
2.3	0	1	4
2.8	0	1	4
3.8	0	1	4
2.1	0	1	4
1.4	0	1	4
2.5	0	1	4
1.6	0	1	4
3.8	0	1	4
2.4	0	1	4
3.6	0	1	4
6.7	0	1	4
2.7	0	1	4
3.3	0	1	4
3.1	0	1	4
1.1	0	1	4
2.8	0	1	4
2.5	0	1	4
3.7	0	1	4
2.1	0	1	4
1.1	0	1	4
1.9	0	1	4
2.1	0	1	4
2.2	0	1	4
9.7	1	1	4
4.5	0	1	4
2.7	0	1	4
2.2	0	1	4
5.7	0	1	4
2.7	0	1	4
0.9	0	1	4
2.4	0	1	4
2.5	0	1	4
1.4	0	1	4
3	0	1	4
2.3	0	1	4
2.9	0	1	4
4.4	0	1	4
15	0	1	4
4.2	0	1	4
1.5	0	1	4
1.6	0	1	4
4.8	0	1	4
3.2	0	1	4
6.1	0	1	4
1.8	0	1	4
1.8	0	1	4
3.2	0	1	4
3.4	0	1	4
3.1	0	1	4
2.9	0	1	4
3.7	0	1	4
3.2	0	1	4
1.4	0	1	4
8	0	1	4
8	0	1	4
3.1	0	1	4
3.1	0	1	4
10.7	0	1	4
12.7	0	1	4
4.4	0	1	4
4.6	0	1	4
2.9	0	1	4
4.6	0	1	4
2.9	0	1	4
4.2	0	1	4
1.5	0	1	4
1.9	0	1	4
1	0	1	4
2.1	0	1	4
6.8	0	1	4
13.7	0	1	4
2.6	0	1	4
1.9	0	1	4
1.1	0	1	4
3.3	0	1	4
1.7	0	1	4
2.4	0	1	4
2.1	0	1	4
2	0	1	4
1.9	0	1	4
1.5	0	1	4
2.5	0	1	4
2	0	1	4
2.1	0	1	4
2.7	0	1	4
3.1	0	1	4
1.5	0	1	4
3.8	0	1	4
3.7	0	1	4
1.4	0	1	4
1.6	0	1	4
1.5	0	1	4
3.3	0	1	4
2.5	0	1	4
3.1	0	1	4
1.9	0	1	4
4.1	0	1	4
2.1	0	1	4
3.7	0	1	4
1.9	0	1	4
1.2	0	1	4
1.9	0	1	4
1.2	0	1	4
3.1	0	1	4
10.7	0	1	4
2.6	0	1	4
4.1	0	1	4
4.2	0	1	4
3.1	0	1	4
2	0	1	4
3.8	0	1	4
2.4	0	1	4
3.2	0	1	4
3.1	0	1	4
2.5	0	1	4
2.8	0	1	4
2.3	0	1	4
1.4	0	1	4
1.4	0	1	4
1.4	0	1	4
4	0	1	4
3.1	0	1	4
2.5	0	1	4
1.8	0	1	4
2.3	0	1	4
1.1	0	1	4
3	0	1	4
1.8	0	1	4
3.1	0	1	4
2.8	0	1	4
0.9	0	1	4
1.6	0	1	4
6.9	0	1	4
1.2	0	1	4
1.9	0	1	4
3.4	0	1	4
2	0	1	4
3.9	0	1	4
1.3	0	1	4
2	0	1	4
1.1	0	1	4
3.6	0	1	4
3	0	1	4
1.8	0	1	4
12.4	0	1	4
2.5	0	1	4
3.8	0	1	4
2.3	0	1	4
1.9	0	1	4
2.7	0	1	4
1.6	0	1	4
3.9	0	1	4
2.4	0	1	4
6.5	0	1	4
1.3	0	1	4
3	0	1	4
2.8	0	1	4
4	0	1	4
2.7	0	1	4
3.8	0	1	4
4.2	0	1	4
1.9	0	1	4
3.7	0	1	4
0.9	0	1	4
3.8	0	1	4
2.8	0	1	4
3.7	0	1	4
12.1	0	1	4
10	0	1	4
1.6	0	1	4
3.5	0	1	4
4.5	0	1	4
1.3	0	1	4
5.1	0	1	4
2.2	0	1	4
1.9	0	1	4
2.8	0	1	4
1.5	0	1	4
5.8	0	1	4
1.6	0	1	4
3.5	0	1	4
2.6	0	1	4
2.7	0	1	4
2.4	0	1	4
3.3	0	3	5
4.9	0	3	5
1.9	0	3	5
2.9	0	3	5
3.9	0	3	5
3.8	0	3	5
2.8	0	3	5
2.4	0	3	5
2.3	0	3	5
4	0	3	5
2.5	0	3	5
5.7	0	3	5
4.1	0	3	5
5.3	0	3	5
16.4	0	3	5
4.6	0	3	5
5.6	0	3	5
2.2	0	3	5
1.9	0	3	5
5.8	0	3	5
1.2	0	3	5
8.5	0	3	5
1.5	0	3	5
3.3	0	3	5
6.1	0	3	5
2.7	0	3	5
7.2	0	3	5
8.1	0	3	5
3.1	0	3	5
2.2	0	3	5
3.4	0	3	5
3.1	0	3	5
3.3	0	3	5
2.5	0	3	5
3	0	3	5
2	0	3	5
6.1	0	3	5
3.1	0	3	5
3.1	0	3	5
2.6	0	3	5
2.7	0	3	5
0.9	0	3	5
4.1	0	3	5
8.6	0	3	5
6.7	0	3	5
1.7	0	3	5
2.3	0	3	5
4	0	3	5
3.5	0	3	5
6.4	1	3	5
1.6	0	3	5
1	0	3	5
3.3	0	3	5
3.4	0	3	5
2.4	0	3	5
2.4	0	3	5
2.8	0	3	5
6.5	0	3	5
2.1	0	3	5
2	0	3	5
1	0	3	5
3.4	0	3	5
3.5	0	3	5
3	0	3	5
3.8	0	3	5
3.6	0	3	5
3.8	0	3	5
3.1	0	3	5
2.1	0	3	5
2.6	0	3	5
2.7	0	3	5
2.5	0	3	5
5.9	1	3	5
10.9	0	3	5
2.5	0	3	5
2.5	1	3	5
2.9	0	3	5
4.6	0	3	5
3.4	0	3	5
4.1	0	3	5
3.2	0	3	5
7.9	0	3	5
2.8	0	3	5
2.9	0	3	5
5.2	0	3	5
4.1	0	3	5
1.8	0	3	5
3.7	0	3	5
2.9	0	3	5
4.2	0	3	5
15.9	1	3	5
3.6	0	3	5
3.8	0	3	5
1.6	0	3	5
2.5	0	3	5
2.6	0	3	5
2.3	0	3	5
1.9	0	3	5
1.8	0	3	5
2.6	0	3	5
1.4	0	3	5
1.2	0	3	5
2.7	0	3	5
8.1	1	3	5
11.4	0	3	5
4.1	0	3	5
2.5	0	3	5
2.6	0	3	5
2.1	0	3	5
2.9	0	3	5
4.5	0	3	5
3.4	0	3	5
2.6	0	3	5
4	0	3	5
2	0	3	5
2.9	0	3	5
2.3	0	3	5
3.1	0	3	5
7	0	3	5
3.6	0	3	5
19.6	0	3	5
4.1	0	3	5
5	0	3	5
2.2	0	3	5
2.6	0	3	5
1.2	0	3	5
2	0	3	5
2.8	0	3	5
2	0	3	5
0.9	0	3	5
2.4	0	3	5
3.4	0	3	5
4.3	1	3	5
10.5	0	3	5
7	0	3	5
3.9	0	3	5
3.6	0	3	5
2.9	0	3	5
6.2	0	3	5
2.7	0	3	5
6.1	0	3	5
2.2	0	3	5
2.7	0	3	5
2.1	0	3	5
1.1	0	3	5
11.7	0	3	5
15.9	0	3	5
2.1	0	3	5
3.6	0	3	5
2.9	0	3	5
7.3	0	3	5
3.6	0	3	5
8.1	0	3	5
2	0	3	5
0.9	0	3	5
2.4	0	3	5
3.4	0	3	5
4.3	1	3	5
1.3	0	3	5
1.3	0	3	5
2.7	0	3	5
4.9	0	3	5
1.7	0	3	5
3.1	0	3	5
3.8	0	3	5
3.9	0	3	5
3.3	0	3	5
1.2	0	3	5
2.3	0	3	5
3.5	0	3	5
1.9	0	3	5
2.1	0	3	5
2.1	0	3	5
2.6	0	3	5
1.9	0	3	5
1.3	0	3	5
9	0	3	5
2.5	0	3	5
1.7	0	3	5
1.9	0	3	5
3.9	0	3	5
3.5	0	3	5
1.6	0	3	5
6.7	0	3	5
2.3	0	3	5
1.9	0	3	5
1.1	0	3	5
3.9	0	3	5
3	0	3	5
9.1	0	3	5
5.7	0	3	5
4.9	1	3	5
4	0	3	5
3.1	0	3	5
3.8	0	3	5
10.2	0	3	5
2.9	0	3	5
2.9	0	3	5
15.1	0	3	5
10.5	0	3	5
2.6	0	3	5
12.5	0	3	5
5.3	0	3	5
1.7	0	3	5
[truncated: 1,082 more rows]
